# Supplementary material for: Bactericidal Effect of a Novel Phage Endolysin Targeting Multi-Drug-Resistant Acinetobacter baumannii
Source: Antibiotics (Basel). 2025 Feb 6;14(2):162. doi: 10.3390/antibiotics14020162 (PMC11851708; doi:10.3390/antibiotics14020162)
Supplement: Supplementary file 1 [file antibiotics-14-00162-s001.zip]

Archive with 1 entries (1 files):
- antibiotics-3412718-supplementary.pdf
